# Supplementary material for: Impact of Amyloid-β on Platelet Mitochondrial Function and Platelet–Mediated Amyloid Aggregation in Alzheimer’s Disease
Source: Int J Mol Sci. 2021 Sep 6;22(17):9633. doi: 10.3390/ijms22179633 (PMC8431787; doi:10.3390/ijms22179633)
Supplement: Supplementary file 1 [file ijms-22-09633-s001.zip]

Archive with 1 entries (1 files):
- ijms-1327780-supplementary.pdf
